# Supplementary material for: Toxic effects of atrazine on porcine oocytes and possible mechanisms of action
Source: PLoS One. 2017 Jun 22;12(6):e0179861. doi: 10.1371/journal.pone.0179861 (PMC5480989; doi:10.1371/journal.pone.0179861)
Supplement: S1 File — (XLSX) [file pone.0179861.s001.xlsx]

## Sheet: Fig.1
	Fig.1.B MII oocyte rate (%)
	Mean	SD
Control	82.33	3.05
50 uM	82.25	4.43
100 uM	75.33	7.02
200 uM	54.45	7.21
500 uM	28.66	8.32

## Sheet: Fig.2
Fig.2.C Spindle defects in M II oocytes (%)
	Mean	SD
Control	8.43	3.33
Atrazine (200mM)	38.24	8.65
Fig.2.D Relative actin fluorescences
	Mean	SD
Control	1	0.12
Atrazine (200mM)	0.93	0.15

## Sheet: Fig.3
	Fig.3.B NO. of gH2AX foci
	Control	Atrazine (200mM)
	12	28
	10	25
	22	18
	14	28
	12	17
	16	25
	18	27
	17	22
	15	22
	15	15
	14	16
	12	27
	12	25
	15	24
	14	19
	11	26
	12	28
	12	35
	13	23
	14	25
	12	27

## Sheet: Fig.4
Fig.4.A Relative mRNA expression
	Cdc2		Cyclin B1
	Mean	SD	Mean	SD
Control	1	0.05	1	0.06
Atrazine (200mM)	0.56	0.14	0.81	0.12
Fig.4.B OD value at 492 nm
	Mean	SD
Control	0.395	0.068
Atrazine (200mM)	0.257	0.075

## Sheet: Fig.5
	Fig.5.B Intracellular ROS level
	Control	Atrazine (200mM)
	6.142	7.889
	8.456	7.294
	9.38	9.714
	8.428	7.395
	6.895	9.971
	6.168	7.78
	7.608	7.114
	5.684	7.899
	6.965	9.394
	4.928	9.329
	7.436	8.116
	5.868	9.929
	4.614	5.918
	7.09	8.084
	7.833	11.788
		7.166
		5.651
	Fig.5.D Intracellular GSH level
	Control	Atrazine (200mM)
	64.443	60.074
	70.65	58.506
	69.07	53.052
	66.332	63.085
	72.026	51.256
	74.341	49.236
	67.267	50.407
	64.509	58.113
	65.216	45.827
	69.989	50.446
	68.36	53.98
	67.245	45.32
	71.114	58.92
	70.06	50.628
	67.391	60.175
	68.382	55.98
	72.077	58.706
	Fig.5.F Intracellular Cathepsin B level
	Control	Atrazine (200mM)
	32.765	38.271
	32.151	42.364
	36.486	42.611
	29.577	46.829
	32.078	32.97
	34.683	37.403
	27.668	35.485
	32.159	36.03
	31.094	32.278
	28.778	34.483
		28.3

## Sheet: Fig.6
	Fig.6.B JC-1 red/green ratio
	Control	Atrazine (200mM)
	1.06544	0.673496
	0.874779	0.799192
	0.845359	0.663136
	0.854028	0.684335
	0.901748	0.758307
	0.847001	0.741735
	1.0131	0.724551
	0.917659	0.753857
	0.858721	0.699189
	0.820706	0.718552
	0.833985	0.645286
	0.807136	0.756055
	0.844755
	0.800794

## Sheet: Fig.7
Fig.7.B Blastocyst rate (%)
	Mean	SD
Control	55.82	7.23
Atrazine (200mM)	29.58	6.95
Fig.7.D Apoptotic cell rate (%)
	Mean	SD
Control	4.56	3.12
Atrazine (200mM)	18.64	5.35
Fig.7.E Relative mRNA expression
	Bcl2		Bax		Casp3
	Mean	SD	Mean	SD	Mean	SD
Control	1	0.07	1	0.05	1	0.07
Atrazine (200mM)	0.67	0.15	1.65	0.19	2.21	0.24
Fig.7.G Proliferation rate (%)
	Mean	SD
Control	45.6	5.4
Atrazine (200mM)	31.8	4.8
